# Supplementary material for: Comprehensive Analysis of Glycolysis-Related Genes for Prognosis, Immune Features, and Candidate Drug Development in Colon Cancer
Source: Front Cell Dev Biol. 2021 Aug 6;9:684322. doi: 10.3389/fcell.2021.684322 (PMC8377503; doi:10.3389/fcell.2021.684322)
Supplement: Supplementary Table 1 — Primer sequences of eight glycolysis related genes. [file Table_1.XLSX]

## Sheet: Sheet1
Primer sequences of eight glycolysis related genes
Genes	Forward	Reverse
PPP2CB	5'-CAAGAGGTTCGTTGCCCTGT-3'	5'-TCGGCTTTCGTGATTTCCTCT-3'
PGM2	5'-CCTTTGTGCCCTTCACAGTAT-3'	5'-CTCGGATTGTGGAGAAGTGGA-3'
PPARGC1A	5'-TCGGAAGACACCCTCTTCTCTT-3'	5'-TCCATGGGGCTCCAATTTTACC-3'
ENO3	5'-CATCCAAACCTCCAGCGAAG-3'	5'-CAAACTTGGCTTTCCCCAGGTA-3'
PMM2	5'-TCCAGAAAATGGCTTGGTAGC-3'	5'-ACCCCTCTTCTTCGGGAGTT-3'
P4HA1	5'-AGTACATGACCCTGAGACTGGAA-3'	5'-CATCTGGCTCATCTTTCCGTG-3'
STC2	5'-ATGCTACCTCAAGCACGACC-3'	5'-TTCCCCAGTTCTGCTCACAC-3'
CHPF2	5'-CCTCATCTTAGGGCTGTCTCTG-3'	5'-AGCTCTGTCTGGATGTACCG-3'
18S	5'-CAGCCACCCGACATTGAGCA-3'	5'-TAGTAGCGACGGGCGGTGTG-3'
