# Supplementary material for: Comprehensive Analysis of Glycolysis-Related Genes for Prognosis, Immune Features, and Candidate Drug Development in Colon Cancer
Source: Front Cell Dev Biol. 2021 Aug 6;9:684322. doi: 10.3389/fcell.2021.684322 (PMC8377503; doi:10.3389/fcell.2021.684322)
Supplement: Supplementary Table 3 — Analysis of related KEEG pathways involved in differential glycolysis genes. [file Table_3.XLSX]

## Sheet: KEGG
Analysis of related KEEG pathways involved in differential glycolysis genes
ID	Description	GeneRatio	BgRatio	pvalue	p.adjust	qvalue	geneID	Count
hsa00520	Amino sugar and nucleotide sugar metabolism	13/121	48/8048	1.29024e-13	2.58048e-11	2.0508e-11		13
hsa01200	Carbon metabolism	16/121	117/8048	1.40765e-11	1.40765e-09	1.11871e-09		16
hsa00533	Glycosaminoglycan biosynthesis - keratan sulfate	7/121	14/8048	4.58843e-10	3.05895e-08	2.43106e-08		7
hsa04066	HIF-1 signaling pathway	14/121	109/8048	6.79717e-10	3.31326e-08	2.63317e-08		14
hsa00051	Fructose and mannose metabolism	9/121	33/8048	8.28316e-10	3.31326e-08	2.63317e-08		9
hsa00010	Glycolysis / Gluconeogenesis	11/121	67/8048	3.54272e-09	1.18091e-07	9.38511e-08		11
hsa00052	Galactose metabolism	7/121	31/8048	2.84428e-07	8.1265e-06	6.45843e-06		7
hsa00500	Starch and sucrose metabolism	7/121	36/8048	8.48426e-07	2.12107e-05	1.68569e-05		7
hsa04152	AMPK signaling pathway	11/121	120/8048	1.63715e-06	3.63812e-05	2.89135e-05		11
hsa04213	Longevity regulating pathway - multiple species	8/121	62/8048	3.55054e-06	6.69583e-05	5.32142e-05		8
hsa03013	RNA transport	13/121	185/8048	3.68271e-06	6.69583e-05	5.32142e-05		13
hsa04930	Type II diabetes mellitus	7/121	46/8048	4.80363e-06	8.00604e-05	6.3627e-05		7
hsa04910	Insulin signaling pathway	11/121	137/8048	6.02269e-06	9.26568e-05	7.36377e-05		11
hsa04211	Longevity regulating pathway	9/121	89/8048	6.74037e-06	9.62911e-05	7.65261e-05		9
hsa01230	Biosynthesis of amino acids	8/121	74/8048	1.36177e-05	0.000181569	0.0001443		8
hsa04931	Insulin resistance	9/121	108/8048	3.26564e-05	0.000408206	0.000324416		9
hsa04922	Glucagon signaling pathway	8/121	106/8048	0.000182619	0.00214846	0.00170746		8
hsa05230	Central carbon metabolism in cancer	6/121	70/8048	0.000610078	0.00677865	0.00538724		6
hsa04068	FoxO signaling pathway	8/121	131/8048	0.000766842	0.00807202	0.00641513		8
hsa04913	Ovarian steroidogenesis	5/121	51/8048	0.000955914	0.00907951	0.00721582		5
hsa00030	Pentose phosphate pathway	4/121	30/8048	0.000984692	0.00907951	0.00721582		4
hsa05205	Proteoglycans in cancer	10/121	205/8048	0.000998746	0.00907951	0.00721582		10
hsa05014	Amyotrophic lateral sclerosis	14/121	364/8048	0.00107835	0.00937693	0.00745219		14
hsa04923	Regulation of lipolysis in adipocytes	5/121	56/8048	0.00146436	0.0120162	0.0095497		5
hsa04010	MAPK signaling pathway	12/121	294/8048	0.00150202	0.0120162	0.0095497		12
hsa04014	Ras signaling pathway	10/121	232/8048	0.00251614	0.0193549	0.015382		10
hsa00620	Pyruvate metabolism	4/121	39/8048	0.00266335	0.0197286	0.015679		4
hsa04114	Oocyte meiosis	7/121	128/8048	0.00307654	0.0219753	0.0174645		7
hsa01522	Endocrine resistance	6/121	98/8048	0.00348445	0.0230669	0.0183321		6
hsa04914	Progesterone-mediated oocyte maturation	6/121	99/8048	0.00366456	0.0230669	0.0183321		6
hsa04920	Adipocytokine signaling pathway	5/121	69/8048	0.00369071	0.0230669	0.0183321		5
hsa05211	Renal cell carcinoma	5/121	69/8048	0.00369071	0.0230669	0.0183321		5
hsa04140	Autophagy - animal	7/121	137/8048	0.00448183	0.0271626	0.0215871		7
hsa00534	Glycosaminoglycan biosynthesis - heparan sulfate / heparin	3/121	24/8048	0.00532849	0.0313441	0.0249103		3
hsa05110	Vibrio cholerae infection	4/121	50/8048	0.00657061	0.0365196	0.0290234		4
hsa01521	EGFR tyrosine kinase inhibitor resistance	5/121	79/8048	0.00657352	0.0365196	0.0290234		5
hsa04932	Non-alcoholic fatty liver disease	7/121	150/8048	0.00730755	0.0395003	0.0313923		7
