# Supplementary material for: Comprehensive Analysis of Glycolysis-Related Genes for Prognosis, Immune Features, and Candidate Drug Development in Colon Cancer
Source: Front Cell Dev Biol. 2021 Aug 6;9:684322. doi: 10.3389/fcell.2021.684322 (PMC8377503; doi:10.3389/fcell.2021.684322)
Supplement: Supplementary Table 4 — Glycolysis related genes are differentially expressed in colon cancer tissues. [file Table_4.XLS]

Glycolysis related genes are differentially expressed in colon cancer tissues
gene	conMean	treatMean	logFC	pValue	fdr
PPP2R5D	22.3142731	20.82521461	-0.099635448	0.013422461	0.015970243
PRKAG2	6.613466086	3.895118548	-0.763739342	4.70E-18	2.88E-17
IL13RA1	46.80454871	40.18792547	-0.219886639	7.43E-06	1.19E-05
MXI1	28.06601664	9.310555197	-1.591885214	1.08E-24	5.56E-23
PLOD2	19.38043395	10.14707158	-0.933537445	3.43E-13	1.12E-12
GMPPA	11.30652111	10.65066724	-0.086211282	0.016385308	0.019405641
ISG20	6.235812836	3.279879689	-0.926934732	1.69E-11	4.63E-11
NUP50	8.201023768	7.773888831	-0.077167542	0.01047554	0.012521925
ADORA2B	12.60968985	7.99638941	-0.657112156	8.25E-07	1.45E-06
BIK	15.25644549	24.35760871	0.674953629	0.000345537	0.000467384
TGFBI	15.58171358	135.1943693	3.117109261	2.59E-23	6.65E-22
CHST4	0.041602695	1.494137811	5.166492417	1.26E-09	2.85E-09
AC074143.1	0.000576807	0.001656145	1.521668633	6.86E-05	9.80E-05
NCOR1	14.28755311	8.454612919	-0.756948251	1.89E-18	1.31E-17
NUP35	2.481678657	4.136127129	0.736964211	4.03E-14	1.48E-13
ANG	20.40809371	13.8035212	-0.564105091	7.30E-10	1.71E-09
IGF1	0.350313307	0.102048879	-1.779385453	3.01E-20	2.66E-19
NUP37	5.94920697	10.41638913	0.808085976	8.58E-18	4.90E-17
GPR87	0.002407943	0.118658016	5.622864673	1.58E-09	3.46E-09
DEPDC1	1.543125447	2.840847151	0.880465862	2.61E-08	5.00E-08
NANP	1.465920885	3.540361907	1.2720896	4.15E-19	3.05E-18
TGFA	11.06522365	5.148098346	-1.103921091	1.03E-15	4.80E-15
ALDH7A1	10.94483652	9.311613731	-0.233147287	0.000204507	0.000281061
PFKFB2	12.09419112	7.46002627	-0.697061666	1.01E-12	3.06E-12
HKDC1	13.78056246	20.13338644	0.546955081	4.20E-05	6.25E-05
HDAC4	3.325124768	2.003479349	-0.730900837	1.82E-08	3.63E-08
CDK1	6.43622284	18.00162319	1.483840816	1.77E-19	1.42E-18
SAP30	5.832432103	7.815818568	0.42229937	3.89E-06	6.41E-06
FKBP4	29.57667608	47.66752083	0.688546666	3.90E-13	1.24E-12
ME2	12.90871264	6.454820295	-0.999896294	1.58E-20	1.50E-19
VLDLR	1.961580157	0.829962874	-1.240897582	3.56E-12	1.04E-11
PAXIP1	1.777349552	2.787185783	0.649081726	2.37E-14	8.97E-14
CACNA1H	10.42128062	2.407560058	-2.113888881	1.96E-12	5.87E-12
RAE1	5.26253313	11.92808224	1.180532794	1.38E-20	1.46E-19
GLCE	8.666361524	12.18391752	0.491479755	0.002325337	0.002915179
SRD5A3	4.452400473	6.63657248	0.575854978	5.29E-05	7.69E-05
INS	0.001606114	0.049006794	4.931335932	6.07E-05	8.71E-05
ALG1	6.48531318	7.704681125	0.248559004	0.001870802	0.002380179
CENPA	2.42556128	6.29121249	1.375019462	1.42E-20	1.46E-19
PC	7.59782506	3.229011005	-1.234494137	3.17E-18	1.99E-17
POM121C	4.332259365	5.009604107	0.209576979	0.035018756	0.04017777
STC2	0.409321639	4.861681762	3.570148617	1.35E-21	2.48E-20
PFKFB3	8.696147531	12.3790601	0.509453459	5.99E-05	8.65E-05
AGRN	11.89015264	21.69848397	0.867827013	2.81E-10	6.74E-10
AC016586.1	0.223275343	0.478873971	1.100822082	0.023331239	0.02725513
B4GALT2	13.07219207	16.38324994	0.325720486	1.51E-06	2.60E-06
MIF	23.51247805	53.33208765	1.181577206	1.27E-15	5.85E-15
PPP2R1B	8.726397848	7.885961051	-0.146099665	0.001249322	0.001621595
TIGAR	4.556114014	6.325940619	0.473476163	0.002701311	0.003370082
AAAS	9.651495728	12.17898658	0.335569646	3.59E-08	6.74E-08
GLRX	9.569242648	7.387979305	-0.373224923	7.72E-05	0.000109049
SEC13	20.91396213	24.81676105	0.24684843	2.86E-05	4.33E-05
NDC1	9.344464166	13.49441097	0.53017816	1.93E-08	3.82E-08
SLC37A4	10.93980456	8.830416055	-0.309033646	0.000607189	0.000812748
PPIA	77.67156642	118.1710439	0.6054181	2.96E-13	9.93E-13
SOD1	146.4890817	108.2206143	-0.436817804	1.36E-10	3.40E-10
PSMC4	38.25218491	45.13406289	0.238674498	2.02E-05	3.07E-05
CYB5A	10.01313475	6.209785146	-0.689278442	2.45E-13	8.39E-13
IDUA	2.440654352	3.601164589	0.561195545	0.023445483	0.027264657
SOX9	19.42859348	75.54681911	1.959189551	2.45E-23	6.65E-22
NUP214	6.4414225	5.899523571	-0.126780872	0.006476908	0.007926502
NDUFV3	8.218116098	6.944183863	-0.243002565	1.75E-05	2.70E-05
CAPN5	83.06274145	25.89009322	-1.681801328	4.21E-24	1.35E-22
NUP205	7.148207394	11.74631999	0.716555448	6.91E-18	4.04E-17
NUP62	11.94798676	14.84285811	0.313001376	1.03E-06	1.79E-06
COG2	5.109631017	4.078663534	-0.325122615	1.15E-08	2.33E-08
P2RX7	1.091253832	0.586863958	-0.894888706	7.67E-11	1.99E-10
GCKR	0.01567653	0.078006996	2.314997231	1.46E-09	3.24E-09
B3GNT3	94.27216639	67.02175369	-0.492202445	1.15E-08	2.33E-08
DDIT4	18.13167806	46.03264765	1.344144973	8.09E-15	3.30E-14
QSOX1	41.39559308	34.6132683	-0.258152017	0.000909031	0.001204231
PPP2CB	27.42037324	16.73320279	-0.712534601	2.49E-18	1.69E-17
B4GALT1	52.7487113	33.68599664	-0.646986864	8.14E-11	2.07E-10
PKM	102.7964207	153.3110176	0.576671347	3.21E-08	6.06E-08
POLR3K	8.254261648	13.58017467	0.718290961	4.19E-12	1.21E-11
NASP	10.23684817	13.59286675	0.409078163	8.37E-07	1.46E-06
ME1	4.877086087	9.79871496	1.006573123	2.15E-08	4.16E-08
PRKAA1	16.16510502	13.22610481	-0.28949464	3.82E-10	9.10E-10
FUT8	4.56041339	7.756027572	0.766153325	1.60E-06	2.73E-06
PYGL	11.27143472	8.587451002	-0.392369298	4.31E-05	6.33E-05
CHPF	17.98319807	55.44801325	1.62448616	4.46E-21	6.36E-20
PRKACB	26.91388522	7.371172996	-1.868384547	3.97E-24	1.35E-22
RBCK1	24.15125881	43.83528579	0.859994266	1.89E-14	7.27E-14
KDELR3	11.94178709	22.64321987	0.923060372	7.58E-09	1.56E-08
ARNT	11.66515928	7.187562913	-0.698631422	2.97E-20	2.66E-19
ALDOC	9.163554973	13.87024369	0.598013834	9.09E-06	1.45E-05
HS6ST2	0.314488006	3.735524143	3.570233785	2.58E-10	6.26E-10
VCAN	3.274477476	12.72142145	1.957923269	6.15E-07	1.09E-06
PYGB	184.1513548	159.008281	-0.21179011	7.19E-05	0.000102043
AURKA	7.325934186	19.50285961	1.412601029	3.60E-21	5.44E-20
GYS1	17.67945894	14.83035723	-0.253520773	1.53E-07	2.78E-07
MERTK	3.430186774	2.471483241	-0.47291001	7.32E-08	1.35E-07
NUP85	6.463753735	10.21372398	0.660064838	2.69E-18	1.73E-17
NUP43	6.549150445	11.20996185	0.775401691	1.42E-19	1.17E-18
NUP107	3.576521525	6.278276055	0.811811341	8.10E-21	9.47E-20
AGL	6.215647196	3.406122214	-0.867774417	3.06E-19	2.31E-18
ENO1	271.3539177	413.2634764	0.606886128	2.96E-09	6.24E-09
B4GALT7	5.409691569	7.539766158	0.478973438	2.16E-06	3.63E-06
ENTPD5	33.16131048	5.652707934	-2.552486959	4.25E-25	3.26E-23
ALDOA	328.1362354	256.9289545	-0.352925433	2.29E-09	4.91E-09
NUP160	5.882219179	7.796556623	0.406476551	5.75E-10	1.36E-09
CITED2	36.3523613	10.76782492	-1.755322222	5.07E-25	3.26E-23
SDC1	112.5190596	92.42338392	-0.283839583	0.001265915	0.001634875
BPGM	5.826701144	4.544637588	-0.358514064	2.78E-07	4.99E-07
CTH	4.395893249	3.144831697	-0.483173542	2.04E-08	4.00E-08
BPNT1	27.396383	16.5594932	-0.726326914	7.11E-15	2.95E-14
NUPL2	4.387668719	6.481513822	0.562876206	2.83E-09	6.02E-09
DCN	60.88818447	15.90307314	-1.936856714	2.56E-18	1.69E-17
KIF20A	2.684935765	7.202648226	1.423639872	1.79E-21	2.87E-20
PMM2	3.347276731	4.092379857	0.289952234	0.001829915	0.002339742
B4GALT4	9.671425694	6.150586079	-0.653004688	2.41E-16	1.22E-15
NUP88	8.611451791	10.26073604	0.252805839	0.001290958	0.001658881
TPST1	2.912429069	2.421565781	-0.26628272	0.001139933	0.00148712
HK1	24.96868348	20.5149018	-0.283447506	0.000934286	0.001231341
OGT	11.20146925	26.08262516	1.219401104	2.86E-08	5.44E-08
RARS	19.49057793	25.62841367	0.394967313	1.21E-11	3.35E-11
ALDH9A1	35.07155075	27.33834384	-0.359375376	8.00E-11	2.06E-10
GPC1	4.784214759	7.071124706	0.563657551	0.022668572	0.026601932
ELF3	112.7528441	73.42382624	-0.618843621	2.43E-10	5.94E-10
GPI	40.81429886	61.70228817	0.596249318	6.30E-15	2.75E-14
EGLN3	16.03295955	7.997118009	-1.003488678	1.68E-09	3.66E-09
INSR	12.54505574	7.902721211	-0.666697462	1.82E-11	4.93E-11
GNPDA1	10.74684635	18.43113176	0.778231298	6.74E-15	2.84E-14
EFNA3	3.870286092	11.87879503	1.617876379	4.27E-14	1.54E-13
NUP155	3.029061216	5.818555394	0.941790277	6.90E-21	8.44E-20
ENO3	0.672547457	1.173940681	0.803651534	5.92E-07	1.06E-06
PGAM1	19.77546931	17.06673294	-0.212525021	9.30E-05	0.000129916
HS2ST1	4.765422507	6.598639961	0.469564572	1.34E-06	2.31E-06
PGK1	94.65989622	132.7036279	0.487382566	2.14E-07	3.86E-07
GCK	0.092308547	0.051737992	-0.835240153	1.05E-11	2.93E-11
PFKL	46.55411593	37.02553141	-0.330388283	3.81E-06	6.32E-06
DLD	28.29879209	22.60536415	-0.324075316	1.14E-09	2.60E-09
SPAG4	2.078319017	3.194536525	0.620189513	0.00036741	0.000494369
STC1	0.964218214	4.155374804	2.107547023	1.50E-17	8.38E-17
TALDO1	52.54101016	69.89103185	0.411663408	3.39E-11	8.98E-11
NT5E	17.29404976	15.23793726	-0.182608125	0.000275168	0.00037616
CLDN3	416.1753206	325.6644232	-0.353805292	1.40E-05	2.20E-05
RPE	10.70530944	13.71300646	0.357218406	0.001977951	0.002504105
HMMR	3.566705462	8.017587968	1.168576194	6.73E-13	2.08E-12
SDC3	17.69605505	11.54825601	-0.615752784	0.040112047	0.045816871
MIOX	0.021820553	0.308496875	3.821496333	2.23E-12	6.58E-12
GMPPB	8.631644778	6.080662921	-0.505406877	5.31E-11	1.39E-10
GNE	26.1356723	13.79914214	-0.92144169	6.98E-13	2.13E-12
CLDN9	0.185046383	1.127905355	2.607687168	7.89E-10	1.83E-09
LHPP	8.569449446	5.241146754	-0.709320014	3.22E-14	1.20E-13
MLXIPL	1.459773165	9.656589954	2.725769613	6.19E-20	5.30E-19
COL5A1	9.683373304	28.37421187	1.550998702	1.87E-09	4.04E-09
GOT2	40.04072301	48.49706	0.276429266	3.07E-05	4.61E-05
DHTKD1	9.35465931	7.497849472	-0.31920825	2.15E-08	4.16E-08
MDH1	37.8020465	27.21763796	-0.47392247	3.09E-13	1.02E-12
GAPDHS	0.007546706	0.022619267	1.583633219	0.00667258	0.008127266
PFKM	7.484418795	9.487483669	0.342135209	4.81E-05	7.02E-05
G6PD	12.15082171	15.92107287	0.389883678	0.000949616	0.00124516
PKP2	31.98846293	19.57805306	-0.708314369	1.05E-14	4.16E-14
EXT1	12.44838213	7.108380446	-0.80836545	9.07E-21	1.01E-19
EGFR	10.69215088	5.390730758	-0.987999341	1.90E-17	1.04E-16
PPP2R1A	53.8945156	50.03189588	-0.107290347	0.01707498	0.020129678
ANKZF1	4.582183421	8.020011128	0.807569029	5.34E-17	2.80E-16
IER3	73.69581708	143.2647362	0.959028901	6.06E-08	1.13E-07
ADPGK	7.979543847	9.338349748	0.226861346	0.000188146	0.000259965
ABCB6	0.543809106	1.137684871	1.064928784	1.20E-10	3.03E-10
NUP58	4.147677576	8.031198529	0.953311554	9.14E-15	3.67E-14
GAL3ST1	3.610955447	2.438653489	-0.566295842	0.000309314	0.000420601
MYOG	0.000576807	0.002910986	2.335347579	9.95E-06	1.58E-05
FAM162A	40.35770783	18.52998741	-1.122982336	3.84E-22	8.98E-21
OGDHL	0.782465774	0.564555411	-0.470912461	4.36E-09	9.10E-09
MET	7.889238703	28.97418405	1.876810039	2.62E-24	1.12E-22
CHST6	0.650792312	0.442897099	-0.555225662	1.69E-08	3.40E-08
NSDHL	12.90252387	22.89821637	0.827581925	1.72E-14	6.68E-14
CHST2	2.098155895	1.429873919	-0.553233934	1.31E-09	2.92E-09
NUP54	9.446432937	10.52245603	0.15562992	0.030088682	0.034676194
NUP93	3.723183694	5.701340518	0.614764373	3.82E-16	1.85E-15
PDK3	4.547429996	6.124599558	0.429564091	0.002059957	0.002595142
ERO1A	11.87221398	22.95197135	0.951029072	4.35E-13	1.36E-12
CLN6	13.5766376	17.48026443	0.364600784	4.47E-06	7.27E-06
ARTN	0.541078913	0.828777669	0.615146114	0.003041278	0.003775886
NUP210	6.487862593	14.96082388	1.205374456	2.97E-13	9.93E-13
SDC2	13.97596666	8.801716134	-0.667091323	1.87E-06	3.16E-06
PPARGC1A	4.600236449	1.2990499	-1.824251167	9.72E-22	1.92E-20
EIF6	129.9189928	161.5289285	0.31418021	0.028069946	0.032495387
PRKACA	16.43644333	10.11037587	-0.701061516	8.54E-22	1.83E-20
STMN1	16.29253994	29.26991694	0.84520712	7.80E-12	2.20E-11
SLC25A13	14.47772171	12.40777122	-0.222590599	1.91E-05	2.93E-05
PGK2	0.002040646	0.013391651	2.714235964	8.51E-05	0.000119452
CBFA2T3	2.525937467	1.493451136	-0.758168888	1.71E-13	6.02E-13
CHST1	0.520503354	0.895882157	0.783401513	0.000647081	0.000861657
GOT1	51.46570128	28.76065846	-0.839514579	1.55E-20	1.50E-19
IDH1	53.03386678	43.11217989	-0.29881843	3.52E-06	5.87E-06
RRAGD	1.684096418	1.496777766	-0.170114705	1.20E-07	2.20E-07
MPI	8.435821438	3.970170183	-1.087327707	5.87E-21	7.94E-20
NUP188	7.2476672	11.3173867	0.642952247	1.82E-13	6.31E-13
HK2	75.59276115	27.6365202	-1.451672114	2.01E-15	9.04E-15
PGM1	50.39085709	17.14095378	-1.555714607	1.47E-25	1.88E-23
B3GALT6	5.930023843	9.555469063	0.688288789	2.62E-11	7.01E-11
PRPS1	10.64431647	17.98742073	0.756905019	8.11E-14	2.89E-13
VEGFA	5.281271647	13.43602881	1.34714954	5.43E-19	3.88E-18
UGP2	72.99771427	15.38785168	-2.246059461	5.46E-26	1.40E-23
GALK1	5.067073484	11.0320479	1.12247597	6.50E-15	2.79E-14
PRKAA2	1.068550475	0.325592244	-1.714516821	4.46E-17	2.39E-16
IGFBP3	17.34014008	33.49249276	0.949722203	4.17E-05	6.22E-05
PLOD1	18.31006396	26.24544569	0.519430266	8.94E-10	2.05E-09
PGP	7.272299653	11.06886511	0.606023758	7.25E-06	1.17E-05
CASP6	31.48018882	28.32474304	-0.152381326	0.007963199	0.009608179
CD44	15.94736218	41.34691463	1.374461867	1.57E-21	2.69E-20
PFKFB4	1.888718359	2.811977672	0.574177552	4.02E-06	6.58E-06
AK3	32.53533532	23.93006582	-0.443183058	1.76E-10	4.36E-10
GPC4	11.92090238	15.58347759	0.386523771	0.007893531	0.009569044
PPARA	7.391654749	4.406462795	-0.746276348	1.90E-16	9.75E-16
NUP133	7.702105363	9.200504436	0.256460103	4.24E-05	6.26E-05
SDHC	8.848459259	6.461804372	-0.453489193	5.88E-16	2.80E-15
ZBTB7A	22.4309846	16.3726939	-0.454201232	3.51E-13	1.13E-12
SEH1L	3.963260313	5.150424735	0.378003681	1.92E-05	2.93E-05
AC010618.1	0.014544727	0.039274222	1.433086459	0.005980526	0.007354044
STAT3	30.96456474	25.07452582	-0.304395748	1.42E-05	2.22E-05
HAX1	30.54670446	34.4436001	0.173219201	0.004119269	0.005089674
HOMER1	0.399261598	1.745201988	2.127987799	2.47E-19	1.92E-18
TSTA3	24.95321039	54.33818942	1.122741055	2.76E-15	1.22E-14
PPFIA4	0.070254825	0.197604403	1.491945884	4.64E-12	1.32E-11
HTR2A	0.138005894	0.099639479	-0.469940501	1.61E-05	2.51E-05
SLC35A3	23.6540713	15.20370902	-0.6376652	2.88E-16	1.43E-15
IRS2	7.283586994	10.95677301	0.589101935	0.009884668	0.011870839
P4HA1	13.63068462	24.38402986	0.83907855	7.41E-09	1.54E-08
P4HA2	9.480122466	8.191714388	-0.210740281	0.000114781	0.000159452
OGDH	62.78755593	35.99121588	-0.802833814	5.45E-18	3.26E-17
DSC2	25.0168267	9.442893873	-1.405597839	6.43E-21	8.26E-20
SDC2	13.97596666	8.801716134	-0.667091323	1.87E-06	3.16E-06
